# Supplementary material for: Rational design of West Nile virus vaccine through large replacement of 3′ UTR with internal poly(A)
Source: EMBO Mol Med. 2021 Aug 5;13(9):e14108. doi: 10.15252/emmm.202114108 (PMC8422072; doi:10.15252/emmm.202114108)
Supplement: Supplementary file 3 — Source Data for Figure 1 [file EMMM-13-e14108-s003.zip]

Archive with 5 entries (4 files):
- EMM-2021-14108-V3-Figure_1G_Source_Data-sd.tiff
- __MACOSX/
- __MACOSX/._EMM-2021-14108-V3-Figure_1G_Source_Data-sd.tiff
- EMM-2021-14108-V3-Figure1D_Source_Data-sd.png
- __MACOSX/._EMM-2021-14108-V3-Figure1D_Source_Data-sd.png
